# Supplementary material for: Prognostic significance of frequent CLDN18-ARHGAP26/6 fusion in gastric signet-ring cell cancer
Source: Nat Commun. 2018 Jun 30;9:2447. doi: 10.1038/s41467-018-04907-0 (PMC6026495; doi:10.1038/s41467-018-04907-0)
Supplement: Supplementary file 5 — Supplementary Data 2 [file 41467_2018_4907_MOESM5_ESM.xlsx]

## Sheet: supplementary data 2
Supplementary data 2: Characteristics of 32 HSRCC patients
patient ID	survial time	2016-1 status (0: alive; 1: dead)	gender (1=M，2=F)	age (yrs)	tumor location (1=upper (U)，2=body(M)，3=lower(L) 4=UML)	Lauren classification (1=interestinal；2=diffuse)	fT stage (1=T1 2=T2 3=T3 4=T4)	fN stage（0=N0，1=N1，2=N2,3=N3	fM stage(0=M0，1=M1）	fTNM stage(1=IA，2=IB，3=IIA，4=IIB，5=IIIA，6=IIIB，7=IIIC，8=IV)	total mutation	mut rate /Mbps	mut group	FHIT-SCNA (loss)	CD44-SCNA (gain)	FGFR2-SCNA (gain)	MYC-SCNA (gain)	large SCNA at chr18:18517434-22609517	BCAS1-SCNA (gain)	ERBB2	PIK3CA mut	CDH1 mut	CDH4 (1), CDH6(2) an CDH8 (3)	TP53 (mut+SV)	1:CLDN18-ARHGAP26 2:CLDN18-ARHGAP6	ARHGAP	ARHGEF
hx745393	48	0	1	34	3	2	4	3	1	8	60	4.53833	1	1	1			1	1					1	2		1
hx061706	48	0	1	37	3	2	4	3	0	7	7	1.45067	0	1				1						1
hx131593	35	1	2	55	3	2	4	3	0	7	107	8.15067	1	1			1 (large)			1					1	1
hx241856	5	1	1	52	3	2	4	3	1	8	64	3.534	1	1							1
hx289650	46	0	1	65	1	2	4	3	0	7	42	3.239	1	1			1 (large)							1
hx429924	22	1	1	33	4	2	3	3	0	6	6	1.75833	0
hx429928	12	1	1	61	2	2	4	3	0	7	30	2.614	1	1												1
hx965929	28	1	1	44	3	2	4	3	0	7	41	4.04367	1	1	1	1				1				1	1
hx536055	39	1	1	60	2	2	4	3	1	8	1	1.53133	0
hx585635	30	1	2	44	3	2	4	1	0	5	2	1.76233	0
hx667152	32	1	1	56	1	2	4	3	0	7	1	1.464	0
hx695561	26	1	1	24	3	2	3	3	0	6	2	1.88933	0												1		1
hx702361	22	1	1	29	2	2	4	3	0	7	3	1.83	0					1
hx754247	43	0	2	40	4	2	4	3	0	7	43	3.51067	1	1			1 (large)				1	1	1,2
hx786737	4	1	1	43	3	2	4	3	0	7	11	1.60167	0
hx775336	42	0	1	64	3	2	4	0	0	6	30	2.71467	1	1								1		1		1
hx826723	26	1	1	50	1	2	4	3	1	8	3	1.65067	0
hx984999	6	1	2	47	4	2	4	3	0	7	10	2.08933	0
hx084109	26	1	1	66	2	2	4	3	0	7	4	1.85267	0
hx481856	43	0	2	63	3	2	1	0	0	1	0	1.54833	0
hx098791	28	1	1	75	3	2	4	2	0	6	70	4.76567	1	1		1	1 (large)		1 (large)				3	1
hx085803	11	1	1	76	3	2	4	0	0	4	71	7.43467	1	1					1
hx300581	39	0	1	70	3	2	4	3	1	8	128	9.31233	1	1	1		1 (large)				1	1		1			1
hx334496	15	1	1	69	3	2	4	3	0	7	41	3.48133	1	1					1 (large)				1
hx347539	8	1	1	40	1	2	4	3	0	7	46	3.83233	1	1		1	1 (large)		1			1		1
hx516851	37	0	1	58	3	2	4	3	0	7	11	1.64233	0												1
hx541567	37	0	1	49	3	2	2	0	0	2	4	1.40467	0
hx612962	37	0	2	56	3	2	4	0	0	4	1	1.42933	0
hx574409	16	1	1	58	3	2	4	2	0	6	10	1.72567	0
hx580624	7	1	2	59	3	2	4	3	1	8	174	6.27933	1	1							1				1		1
hx025945	41	0	1	61	2	2	4	3	0	7	3	1.50867	0
hx269480	31	1	1	55	2	2	4	3	0	7	37	2.736	1		1	1	1							1	1	1	1
