# Supplementary material for: Prognostic significance of frequent CLDN18-ARHGAP26/6 fusion in gastric signet-ring cell cancer
Source: Nat Commun. 2018 Jun 30;9:2447. doi: 10.1038/s41467-018-04907-0 (PMC6026495; doi:10.1038/s41467-018-04907-0)
Supplement: Supplementary file 6 — Supplementary Data 3 [file 41467_2018_4907_MOESM6_ESM.xlsx]

## Sheet: supplementary data 3
Supplementary data 3: DAVID prediction of all altered gene in non-hypo mutation group
Annotation Cluster 1	Enrichment Score: 8.5
Category	Term	Count	Fold Enrichment	P Value	Benjamini	FDR (%)
SP_PIR_KEYWORDS	cell adhesion	53	2.94606	5.54999e-12	2.9526e-09	8.06193e-09
GOTERM_BP_FAT	GO:0007155~cell adhesion	69	2.16473	1.96374e-09	5.46115e-06	3.5062e-06
GOTERM_BP_FAT	GO:0022610~biological adhesion	69	2.16164	2.03737e-09	2.83296e-06	3.63766e-06
GOTERM_BP_FAT	GO:0016337~cell-cell adhesion	32	2.54621	3.12395e-06	0.00289172	0.00557758
Annotation Cluster 2	Enrichment Score: 5.8
Category	Term	Count	Fold Enrichment	P Value	Benjamini	FDR (%)
UP_SEQ_FEATURE	domain:Fibronectin type-III 1	23	4.10234	3.6199e-08	2.46802e-05	6.61101e-05
INTERPRO	IPR003961:Fibronectin, type III	29	3.31511	4.76056e-08	1.89945e-05	7.69385e-05
UP_SEQ_FEATURE	domain:Fibronectin type-III 2	22	3.95417	1.46694e-07	8.33432e-05	0.000267907
UP_SEQ_FEATURE	domain:Fibronectin type-III 3	16	4.5042	2.05994e-06	0.000877408	0.003762
SMART	SM00060:FN3	29	2.68035	2.92561e-06	0.000833452	0.00387883
INTERPRO	IPR008957:Fibronectin, type III-like fold	24	2.833	1.27984e-05	0.00170075	0.0206823
INTERPRO	IPR003962:Fibronectin, type III subdomain	10	6.38814	1.6294e-05	0.00194851	0.0263306
Annotation Cluster 3	Enrichment Score: 4.8
Category	Term	Count	Fold Enrichment	P Value	Benjamini	FDR (%)
INTERPRO	IPR013098:Immunoglobulin I-set	27	4.2495	7.23915e-10	8.66526e-07	1.16997e-06
UP_SEQ_FEATURE	domain:Ig-like C2-type 4	18	5.53394	1.60739e-08	1.36989e-05	2.93558e-05
INTERPRO	IPR003598:Immunoglobulin subtype 2	30	3.17849	6.87795e-08	2.0582e-05	0.000111159
UP_SEQ_FEATURE	domain:Ig-like C2-type 3	21	4.02193	2.26003e-07	0.000110057	0.000412748
INTERPRO	IPR013151:Immunoglobulin	27	2.90313	2.04635e-06	0.000349865	0.00330719
UP_SEQ_FEATURE	domain:Ig-like C2-type 6	11	6.94651	2.34729e-06	0.000888707	0.00428676
UP_SEQ_FEATURE	domain:Ig-like C2-type 5	13	5.52276	2.76382e-06	0.000941745	0.00504745
SMART	SM00408:IGc2	30	2.56989	4.49132e-06	0.00063981	0.00595463
INTERPRO	IPR003599:Immunoglobulin subtype	35	2.3036	9.61762e-06	0.00143801	0.0155425
UP_SEQ_FEATURE	domain:Ig-like C2-type 1	23	2.82846	2.18671e-05	0.00571788	0.0399283
UP_SEQ_FEATURE	domain:Ig-like C2-type 2	23	2.81365	2.37389e-05	0.00576381	0.0433454
UP_SEQ_FEATURE	domain:Ig-like C2-type 7	8	8.49655	2.46687e-05	0.00559075	0.0450428
SP_PIR_KEYWORDS	Immunoglobulin domain	41	2.04628	2.60663e-05	0.00125988	0.0378572
Annotation Cluster 4	Enrichment Score: 4.6
Category	Term	Count	Fold Enrichment	P Value	Benjamini	FDR (%)
SP_PIR_KEYWORDS	glycoprotein	261	1.41787	2.2971e-10	6.1103e-08	3.33677e-07
UP_SEQ_FEATURE	glycosylation site:N-linked (GlcNAc...)	251	1.42038	5.33927e-10	1.82016e-06	9.75111e-07
SP_PIR_KEYWORDS	signal	187	1.3497	7.37391e-06	0.000435786	0.0107108
UP_SEQ_FEATURE	signal peptide	187	1.34442	9.14951e-06	0.00259586	0.0167084
Annotation Cluster 5	Enrichment Score: 4.2
Category	Term	Count	Fold Enrichment	P Value	Benjamini	FDR (%)
GOTERM_CC_FAT	GO:0005578~proteinaceous extracellular matrix	36	2.52276	8.13671e-07	0.000159467	0.00113157
GOTERM_CC_FAT	GO:0031012~extracellular matrix	36	2.33995	4.5889e-06	0.000449613	0.00638162
SP_PIR_KEYWORDS	extracellular matrix	27	2.628	1.35722e-05	0.000721786	0.0197132
Annotation Cluster 6	Enrichment Score: 4.027616068801564
Category	Term	Count	Fold Enrichment	P Value	Benjamini	FDR (%)
GOTERM_CC_FAT	GO:0044459~plasma membrane part	141	1.43525	3.33652e-06	0.000435878	0.00464001
Annotation Cluster 7	Enrichment Score: 3.7
Category	Term	Count	Fold Enrichment	P Value	Benjamini	FDR (%)
SP_PIR_KEYWORDS	glycoprotein	261	1.41787	2.2971e-10	6.1103e-08	3.33677e-07
UP_SEQ_FEATURE	glycosylation site:N-linked (GlcNAc...)	251	1.42038	5.33927e-10	1.82016e-06	9.75111e-07
GOTERM_CC_FAT	GO:0005886~plasma membrane	224	1.32992	3.03924e-07	0.000119131	0.000422667
Annotation Cluster 8	Enrichment Score: 3.7
Category	Term	Count	Fold Enrichment	P Value	Benjamini	FDR (%)
INTERPRO	IPR013032:EGF-like region, conserved site	39	2.89102	7.57265e-09	4.53222e-06	1.22386e-05
SP_PIR_KEYWORDS	EGF-like domain	30	3.05965	1.74236e-07	1.54488e-05	0.000253094
INTERPRO	IPR000742:EGF-like, type 3	27	3.02284	9.43145e-07	0.000225764	0.00152427
INTERPRO	IPR006210:EGF-like	27	2.91757	1.86238e-06	0.000371476	0.00300987
UP_SEQ_FEATURE	domain:EGF-like 1	19	3.69954	3.38522e-06	0.00104856	0.00618224
Annotation Cluster 9	Enrichment Score: 2.8
Category	Term	Count	Fold Enrichment	P Value	Benjamini	FDR (%)
GOTERM_BP_FAT	GO:0016337~cell-cell adhesion	32	2.54621	3.12395e-06	0.00289172	0.00557758
Annotation Cluster 10	Enrichment Score: 2.5
Category	Term	Count	Fold Enrichment	P Value	Benjamini	FDR (%)
SP_PIR_KEYWORDS	atp-binding	93	1.6452	2.11537e-06	0.000140662	0.00307273
SP_PIR_KEYWORDS	nucleotide-binding	107	1.48869	2.7764e-05	0.00123013	0.0403224
P values were esitmated by modified Fisher's exact test (EASE score) according to the DAVID online tool
