# Supplementary material for: Prognostic significance of frequent CLDN18-ARHGAP26/6 fusion in gastric signet-ring cell cancer
Source: Nat Commun. 2018 Jun 30;9:2447. doi: 10.1038/s41467-018-04907-0 (PMC6026495; doi:10.1038/s41467-018-04907-0)
Supplement: Supplementary file 7 — Supplementary Data 4 [file 41467_2018_4907_MOESM7_ESM.xlsx]

## Sheet: supplementary data 4
Supplementary data 4: DAVID prediction of all altered gene in hypo mutation group
Annotation Cluster 1	Enrichment Score: 1.9
Category	Term	Count	Fold Enrichment	P Value	Benjamini	FDR (%)
GOTERM_BP_FAT	GO:0042990~regulation of transcription factor import into nucleus	4	38.3773	0.000140084	0.102886	0.213918
GOTERM_BP_FAT	GO:0042306~regulation of protein import into nucleus	4	26.1663	0.000441993	0.15744	0.673502
GOTERM_BP_FAT	GO:0033157~regulation of intracellular protein transport	4	21.723	0.000765256	0.179439	1.1634
GOTERM_BP_FAT	GO:0046822~regulation of nucleocytoplasmic transport	4	19.8503	0.000996075	0.175589	1.51182
GOTERM_BP_FAT	GO:0032386~regulation of intracellular transport	4	16.2158	0.00178901	0.242359	2.70002
GOTERM_BP_FAT	GO:0051223~regulation of protein transport	4	10.0993	0.00679905	0.585718	9.90317
GOTERM_BP_FAT	GO:0070201~regulation of establishment of protein localization	4	9.51503	0.00800925	0.541144	11.5668
GOTERM_BP_FAT	GO:0060341~regulation of cellular localization	5	5.80302	0.00984366	0.535439	14.0338
Annotation Cluster 2	Enrichment Score: 1.8
Category	Term	Count	Fold Enrichment	PValue	Benjamini	FDR (%)
GOTERM_BP_FAT	GO:0001503~ossification	4	10.0115	0.00696472	0.538739	10.1326
GOTERM_BP_FAT	GO:0060348~bone development	4	9.36032	0.00837686	0.515375	12.0664
Annotation Cluster 3	Enrichment Score: 1.7
Category	Term	Count	Fold Enrichment	PValue	Benjamini	FDR (%)
UP_SEQ_FEATURE	domain:Fibronectin type-III 2	4	9.64086	0.00793329	0.857926	10.8074
UP_SEQ_FEATURE	domain:Fibronectin type-III 1	4	9.56726	0.00810132	0.735154	11.0241
Annotation Cluster 4	Enrichment Score: 1.2
Category	Term	Count	Fold Enrichment	PValue	Benjamini	FDR (%)
GOTERM_CC_FAT	GO:0043228~non-membrane-bounded organelle	17	1.90235	0.00776597	0.705953	8.95668
GOTERM_CC_FAT	GO:0043232~intracellular non-membrane-bounded organelle	17	1.90235	0.00776597	0.705953	8.95668
Annotation Cluster 5	Enrichment Score: 1.1
Category	Term	Count	Fold Enrichment	PValue	Benjamini	FDR (%)
GOTERM_MF_FAT	GO:0000166~nucleotide binding	16	2.0115	0.00674251	0.685532	7.92971
P values were esitmated by modified Fisher's exact test (EASE score) according to the DAVID online tool
