# Supplementary material for: Prognostic significance of frequent CLDN18-ARHGAP26/6 fusion in gastric signet-ring cell cancer
Source: Nat Commun. 2018 Jun 30;9:2447. doi: 10.1038/s41467-018-04907-0 (PMC6026495; doi:10.1038/s41467-018-04907-0)
Supplement: Supplementary file 9 — Supplementary Data 6 [file 41467_2018_4907_MOESM9_ESM.xlsx]

## Sheet: supplementary data 6
Supplementary data 6: Characteristics of 797 validation patients
Patient ID	gender (1=M; 2=F)	age (yrs)	fuison (1=CLDN18-ARHGAP26; 2=CLDN18-ARHGAP6)	Lauren classification(1=interestinal; 2=diffuse)	SRCC (status: 1=Non-SRCC; 2=con-SRCC; 3=SRCC)	T stage (1=T1; 2=T2; 3=T3; 4=T4)	N-stage（0=N0; 1=N1; 2=N2; 3=N3)	M stage (0=M0; 1=M1）	TNM stage (1=stage I; 2=stage II; 3=stageIII; 4=stage IV)	Chemotherapy treatment (0=No; 1=Yes)	survial time (month)	2016-01 status (0=alive; 1=dead; 5=lost)
V-1-1	1	77	0	2	2	4	3	1	4	1	8.77808	1
V-1-2	1	79	0	1	1	4	2	0	3	1	32.3178	1
V-1-3	1	70	0	1	1	3	0	0	2	0	62.4329	0
V-1-4	1	79	0	1	1	2	0	0	1	0	41.863	1
V-1-5	1	64	1	2	3	4	3	0	3	1	61.0192	0
V-1-6	1	55	0	2	1	4	3	0	3	1	15.5507	1
V-1-7	1	49	0	1	1	4	2	1	4	0	27	1
V-1-8	1	53	0	1	1	4	3	0	3	1	60.3945	0
V-1-9	1	42	0	2	3	4	3	1	4	0	NA	5
V-1-10	1	59	1	2	2	4	3	0	3	1	17	1
V-1-11	1	58	0	2	1	4	3	1	4	1	60.1315	0
V-1-12	1	56	0	2	2	4	3	0	3	0	32.9667	1
V-1-13	2	41	0	1	1	4	3	0	3	1	59.7041	0
V-1-14	1	75	0	1	1	4	0	0	2	1	59.5397	0
V-1-15	1	55	0	1	1	4	1	0	3	1	15.1233	1
V-1-16	1	49	0	2	1	2	3	0	3	1	59.211	0
V-1-17	1	75	0	1	1	2	0	0	1	0	25	1
V-1-18	1	65	0	2	3	4	3	1	4	1	10.3562	1
V-1-19	1	63	0	1	1	4	2	0	3	1	38.9041	1
V-1-20	2	33	1	1	1	4	3	0	3	1	58.5205	0
V-1-21	2	62	0	2	3	4	3	0	3	0	38.674	1
V-1-22	1	39	0	2	3	4	2	1	4	1	38.674	1
V-1-23	1	64	0	1	1	4	3	0	3	1	16.9973	1
V-1-24	1	57	0	2	2	4	3	1	4	0	6.41096	1
V-1-25	2	77	0	2	2	3	0	0	2	0	58.1589	0
V-1-26	2	80	0	1	1	3	0	0	2	0	57.7315	0
V-1-27	1	57	0	2	3	4	3	1	4	0	6.24658	1
V-1-28	2	31	0	2	3	4	2	0	3	1	10	1
V-1-29	1	56	0	2	1	4	3	1	4	0	32.6795	1
V-1-30	2	45	0	1	1	3	0	0	2	1	57.2712	0
V-1-31	1	47	1	2	2	4	3	1	4	1	7.95616	1
V-1-32	1	69	0	1	1	4	1	0	3	0	37.063	1
V-1-33	1	82	0	2	3	4	2	0	3	0	19.3315	1
V-1-34	2	65	0	2	3	4	3	0	3	0	30	1
V-1-35	1	59	0	2	3	4	3	1	4	0	14.2027	1
V-1-36	1	46	0	2	3	4	2	0	3	1	16.3667	1
V-1-37	2	55	0	2	3	4	3	1	4	1	2.36712	1
V-1-38	1	71	0	2	2	4	3	0	3	1	11.3425	1
V-1-39	1	57	0	2	2	4	2	1	4	1	NA	5
V-1-40	1	70	0	2	1	4	3	1	4	1	7.46301	1
V-1-41	2	51	0	2	3	4	2	1	4	0	19.7096	1
V-1-42	1	61	0	1	1	4	3	1	4	0	3.12329	1
V-1-43	2	68	0	2	3	4	3	1	4	0	3.05753	1
V-1-44	1	75	0	2	2	4	2	0	3	0	1.51233	1
V-1-45	1	77	0	1	1	3	1	0	2	1	52.7014	0
V-1-46	2	43	1	2	3	4	3	1	4	0	4	1
V-1-47	1	60	1	2	2	3	3	0	3	0	52.0438	0
V-1-48	2	66	1	2	2	4	3	0	3	1	NA	5
V-1-49	1	72	0	2	3	4	3	0	3	0	NA	5
V-1-50	1	84	0	2	2	4	2	0	3	0	2.2	1
V-1-51	1	62	0	1	1	4	2	0	3	0	32	1
V-1-52	1	61	0	2	2	2	3	1	4	0	20.5479	1
V-1-53	1	71	0	1	1	3	0	0	2	1	NA	5
V-1-54	1	62	0	1	1	4	3	0	3	1	12.9205	1
V-1-55	2	36	0	2	2	4	0	0	2	1	10.0274	1
V-1-56	2	46	1	2	2	4	3	1	4	1	15.1562	1
V-1-57	1	48	0	2	2	4	3	0	3	1	12.8219	1
V-1-58	2	57	0	2	2	4	2	0	3	0	19.8904	1
V-1-59	2	42	1	2	3	4	3	1	4	1	10.9808	1
V-1-60	1	71	0	2	3	2	2	0	2	0	38.5644	1
V-1-61	2	63	0	1	1	2	2	0	2	1	48.3288	0
V-1-62	1	65	0	2	2	4	3	1	4	1	9.00822	1
V-1-63	1	78	0	2	2	4	3	0	3	0	NA	5
V-1-64	1	76	0	2	1	4	0	0	2	1	47.5397	0
V-1-65	1	40	0	1	1	4	0	0	2	1	47.0795	0
V-1-66	1	58	0	1	2	4	3	1	4	0	11.1452	1
V-1-67	1	65	0	1	1	4	3	0	3	1	11.1452	1
V-1-68	1	49	0	2	2	4	3	0	3	1	NA	5
V-1-69	2	39	0	2	2	3	3	0	3	1	46.0603	0
V-1-70	1	58	1	2	3	4	3	0	3	1	7.52877	1
V-1-71	1	48	0	1	1	4	1	0	3	1	45.8959	0
V-1-72	1	60	0	2	2	4	3	0	3	0	45.0411	0
V-1-73	1	69	1	2	2	3	3	0	3	1	45.0411	0
V-1-74	2	49	0	2	2	4	3	1	4	1	44.811	0
V-1-75	1	62	0	1	1	4	2	0	3	1	29.063	1
V-1-76	1	42	0	2	3	4	3	0	3	0	24.9973	1
V-1-77	2	68	0	2	2	4	3	0	3	1	9.30411	1
V-1-78	1	80	0	1	1	4	2	1	4	1	9.43562	1
V-1-79	1	60	0	1	1	4	0	0	2	0	NA	5
V-1-80	1	57	0	2	3	4	3	0	3	0	6.67397	1
V-1-81	2	77	0	2	2	4	3	0	3	0	11.0137	1
V-1-82	2	81	0	2	3	4	3	0	3	0	NA	5
V-1-83	1	50	0	2	3	4	3	0	3	1	43.463	0
V-1-84	1	66	0	2	2	4	3	0	3	1	6.34521	1
V-1-85	1	66	0	2	2	4	2	0	3	0	NA	5
V-1-86	1	73	0	1	1	4	3	0	3	1	42.4767	0
V-1-87	1	66	0	2	2	4	3	1	4	0	11.8685	1
V-1-88	1	66	0	2	2	4	3	0	3	1	NA	5
V-1-89	1	72	0	1	1	4	1	0	3	0	NA	5
V-1-90	1	77	0	2	2	4	3	0	3	1	25.5123	1
V-1-91	1	63	0	1	1	4	1	0	3	1	9.6	1
V-1-92	2	64	1	2	3	4	3	0	3	0	0.624658	1
V-1-93	1	54	0	1	1	3	0	0	2	0	NA	5
V-1-94	2	67	0	1	1	4	3	0	3	1	25.1836	1
V-1-95	2	49	1	2	2	4	3	0	3	0	40.7342	0
V-1-96	2	63	0	2	2	4	3	0	3	1	40.537	0
V-1-97	1	46	0	2	2	4	3	0	3	1	40.2411	0
V-1-98	1	61	0	1	1	4	2	1	4	1	40.0767	0
V-1-99	2	43	1	2	3	4	3	1	4	1	23.8685	1
V-1-100	1	55	0	2	3	4	3	0	3	1	38.8603	0
V-1-101	1	79	0	2	3	4	3	1	4	1	12.2959	1
V-1-102	1	80	0	1	1	4	0	0	2	1	38.6301	0
V-1-103	1	84	0	2	1	4	3	1	4	0	18.8822	1
V-1-104	1	64	0	1	1	4	0	0	2	1	38.4658	0
V-1-105	1	71	0	2	2	4	3	0	3	0	22.5205	1
V-1-106	2	33	1	2	3	4	3	1	4	1	18.1479	1
V-1-107	1	54	0	2	1	4	3	0	3	1	17.2603	1
V-1-108	2	21	1	2	3	3	3	0	3	1	18.1151	1
V-1-109	2	55	0	1	1	4	2	0	3	1	21.8301	1
V-1-110	1	57	0	2	3	4	2	0	3	1	37.0849	0
V-1-111	1	60	0	2	3	4	1	0	3	1	36.8548	0
V-1-112	1	50	0	2	2	4	3	0	3	1	36.7562	0
V-1-113	1	55	0	2	2	4	3	1	4	1	16.8767	1
V-1-114	1	53	0	2	3	1	2	0	2	1	36.5918	0
V-1-115	1	72	0	1	1	4	0	0	2	0	36.526	0
V-1-116	2	54	0	2	2	4	3	0	3	1	36.3945	0
V-1-117	1	55	0	2	3	4	3	0	3	1	36.2301	0
V-1-118	1	66	0	2	2	4	3	0	3	0	35.7041	0
V-1-119	1	70	0	2	2	4	3	0	3	1	31.6603	1
V-1-120	1	46	0	2	3	3	2	0	3	1	31.3973	1
V-1-121	2	69	0	2	1	2	0	0	1	1	35.3096	0
V-1-122	1	48	0	2	3	4	3	1	4	1	11.2438	1
V-1-123	1	77	0	2	3	4	1	0	3	1	28.3068	1
V-1-124	2	60	0	2	2	4	3	0	3	1	3.8137	1
V-1-125	2	60	0	2	3	4	3	0	3	1	28.5041	1
V-1-126	1	75	0	1	2	4	1	0	3	1	12.6575	1
V-1-127	1	49	0	2	2	4	3	0	3	1	33.7315	0
V-1-128	1	58	0	1	1	4	2	0	3	1	33.6658	0
V-1-129	1	70	0	2	2	4	2	0	3	1	33.6658	0
V-1-130	1	57	0	2	3	4	3	0	3	1	13.7863	1
V-1-131	2	72	0	2	2	4	3	0	3	0	6.24658	1
V-1-132	1	60	0	2	3	4	2	0	3	1	10.7178	1
V-1-133	2	81	0	2	3	4	2	1	4	1	17.6219	1
V-1-134	2	74	0	1	1	3	1	0	2	0	13.2603	1
V-1-135	1	63	0	1	2	4	3	0	3	0	16.8	1
V-1-136	2	51	0	2	3	4	3	0	3	0	32.3836	0
V-1-137	2	63	0	2	3	3	3	0	3	1	32.1205	0
V-1-138	2	60	0	2	2	4	3	1	4	0	26.2027	1
V-1-139	1	66	0	2	2	4	3	0	3	1	31.8575	0
V-1-140	1	70	0	2	3	4	3	1	4	1	31.7918	0
V-1-141	1	61	0	1	1	1	0	0	1	0	31.6932	0
V-1-142	1	57	0	2	2	4	2	0	3	1	31.4959	0
V-1-143	2	60	0	1	1	4	3	0	3	1	31.4301	0
V-1-144	2	61	0	1	1	4	2	0	3	1	2.69589	1
V-1-145	1	60	0	1	1	4	3	0	3	1	5.98356	1
V-1-146	2	40	0	2	2	3	3	1	4	1	5.62192	1
V-1-147	1	63	0	2	3	4	2	0	3	1	30.7397	0
V-1-148	1	57	0	2	1	4	0	0	2	0	30.7397	0
V-1-149	1	59	0	2	3	2	0	0	1	1	28.011	0
V-1-150	1	73	0	2	2	4	2	0	3	0	29.9836	0
V-1-151	1	65	0	2	1	4	3	0	3	1	14.137	1
V-1-152	2	75	0	1	2	4	3	0	3	1	NA	5
V-1-153	1	67	0	1	1	3	1	0	2	1	29.7534	0
V-1-154	2	52	0	2	3	4	3	0	3	1	NA	5
V-1-155	2	50	0	1	1	4	0	0	2	1	NA	5
V-1-156	2	44	0	2	3	4	1	1	4	1	29.1616	0
V-1-157	1	64	0	2	2	2	3	1	4	0	29.1616	0
V-1-158	1	56	1	2	3	4	3	0	3	1	28.7671	0
V-1-159	1	59	0	2	3	4	2	0	3	1	28.7014	0
V-1-160	2	53	1	2	2	4	3	1	4	1	22.2247	1
V-1-161	1	57	0	1	1	3	3	0	3	1	28.274	0
V-1-162	2	51	0	2	1	4	1	0	3	1	28.011	0
V-1-163	2	72	0	2	3	4	3	1	4	0	9.13973	1
V-1-164	1	48	0	1	1	4	3	1	4	1	NA	5
V-1-165	2	63	0	2	3	4	2	0	3	1	27.6164	0
V-1-166	1	69	0	2	3	4	3	0	3	0	NA	5
V-1-167	1	64	0	2	2	4	2	0	3	1	25.5123	0
V-1-168	2	72	0	2	3	3	0	0	2	0	25.3151	0
V-1-169	1	48	0	1	1	4	1	0	3	1	25.2164	0
V-1-170	1	69	0	2	3	4	3	1	4	0	NA	5
V-1-171	2	39	0	2	3	4	0	0	2	1	25.0849	0
V-1-172	1	69	0	1	1	2	3	0	3	1	25.0192	0
V-1-173	1	72	0	1	1	4	0	0	2	1	NA	5
V-1-174	1	72	0	2	2	4	3	1	4	0	13.3151	1
V-1-175	2	48	0	2	3	3	2	0	3	1	24.1973	0
V-1-176	1	47	0	2	3	4	3	0	3	0	24.1973	0
V-1-177	1	66	0	2	2	4	3	0	3	1	24.0658	0
V-1-178	2	60	0	2	3	4	3	1	4	1	24.0658	0
V-1-179	1	63	0	2	3	4	3	0	3	0	9.43562	1
V-1-180	1	58	0	1	1	4	2	0	3	0	NA	5
V-1-181	1	44	0	1	1	4	3	0	3	1	23.0466	0
V-1-182	1	64	1	2	2	3	0	0	2	0	23.0137	0
V-1-183	1	41	0	2	2	4	3	0	3	1	22.8164	0
V-1-184	1	50	0	2	3	3	3	0	3	0	7.49589	1
V-1-185	1	67	0	2	2	3	1	0	2	1	NA	5
V-1-186	2	44	0	2	3	4	3	0	3	1	22.5534	0
V-1-187	2	66	0	2	3	2	3	0	3	0	22.389	0
V-1-188	2	76	0	1	1	4	3	0	3	0	3.87945	1
V-1-189	1	78	0	2	3	3	3	1	4	1	NA	5
V-1-190	1	42	0	1	1	3	0	0	2	1	21.4027	0
V-1-191	1	64	0	2	2	4	2	0	3	1	21.0082	0
V-1-192	1	62	0	2	3	4	1	0	3	1	20.7123	0
V-1-193	1	58	0	1	1	1	0	0	1	0	20.7123	0
V-1-194	1	32	1	2	3	4	3	0	3	0	12	1
V-1-195	1	53	0	1	1	4	2	0	3	1	20.0219	0
V-1-196	1	56	0	2	2	4	3	0	3	1	19.6603	0
V-1-197	1	43	0	1	1	4	3	0	3	1	19.6274	0
V-1-198	2	61	0	2	2	4	3	0	3	1	11.5397	1
V-1-199	2	67	0	1	1	4	0	0	2	1	19.3973	0
V-1-200	1	60	1	2	2	4	0	0	3	1	10.4548	1
V-1-201	1	68	0	2	2	4	3	1	4	0	9.40274	1
V-1-202	2	44	1	2	2	4	3	1	4	1	19.2	0
V-1-203	2	75	0	2	2	4	2	0	3	0	18.937	0
V-1-204	1	52	0	2	1	2	1	0	2	1	NA	5
V-1-205	1	65	0	2	1	3	2	0	3	0	7.66027	1
V-1-206	1	42	0	2	3	4	3	1	4	1	NA	5
V-1-207	1	59	0	NA	1	4	3	1	4	1	7.36438	1
V-1-208	1	57	0	NA	1	4	3	0	3	1	25	1
V-1-209	2	66	0	NA	3	3	2	0	3	0	19.4333	1
V-1-210	1	37	0	NA	2	2	3	0	3	0	66.1808	0
V-1-211	2	45	1	NA	1	4	3	1	4	1	8.94247	1
V-1-212	2	36	1	NA	3	4	3	1	4	1	12.8877	1
V-1-213	2	71	0	NA	1	3	2	0	3	1	67.5288	0
V-1-214	1	70	0	NA	1	3	1	0	2	1	15.2877	1
V-1-215	2	47	1	NA	2	4	3	0	3	1	38.0384	1
V-1-216	2	80	0	NA	1	2	0	0	1	0	66.1479	0
V-1-217	1	61	0	NA	1	4	2	0	3	0	60.5589	0
V-1-218	1	52	0	NA	2	4	3	1	4	1	9.56712	1
V-1-219	1	65	0	NA	2	3	0	0	2	1	57.2384	0
V-1-220	1	63	0	NA	1	2	1	1	4	0	11.3333	1
V-1-221	1	78	0	NA	1	4	0	0	2	1	23.6	1
V-1-222	1	64	0	NA	1	2	0	0	1	1	32.6795	1
V-1-223	2	62	1	NA	1	4	2	0	3	0	19.5616	1
V-1-224	2	72	0	NA	2	4	3	1	4	0	28.2082	1
V-1-225	1	55	0	NA	1	4	3	1	4	1	47.0466	1
V-1-226	1	71	0	NA	1	4	3	0	3	1	8.48219	1
V-1-227	1	65	0	NA	1	4	2	0	3	0	20.8767	1
V-1-228	2	68	0	NA	1	3	1	0	2	0	53.1945	0
V-1-229	1	50	0	NA	1	4	2	0	3	0	13.3151	1
V-1-230	1	71	0	NA	1	4	1	1	4	1	56.2849	1
V-1-231	1	78	0	NA	2	4	3	0	3	0	40.6795	1
V-1-232	1	60	0	NA	2	4	0	0	2	0	58.6192	0
V-1-233	2	67	0	NA	1	4	3	1	4	0	16.8	1
V-1-234	1	71	0	NA	2	4	3	0	3	0	53.3589	0
V-1-235	2	69	0	NA	3	3	0	0	2	0	52.1096	0
V-1-236	1	56	0	NA	1	4	0	0	2	1	51.1562	0
V-1-237	1	60	0	NA	2	3	2	0	3	1	50.6301	0
V-1-238	2	61	0	NA	1	3	2	0	3	0	49.3151	0
V-1-239	2	66	0	NA	1	4	1	0	3	0	49.0849	0
V-1-240	1	61	0	NA	2	4	2	0	3	1	47.5068	0
V-1-241	1	72	0	NA	1	3	2	0	3	0	47.0466	0
V-1-242	1	38	0	NA	1	4	1	0	3	0	8.31781	1
V-1-243	1	63	0	NA	2	4	3	0	3	1	3.78082	1
V-1-244	1	65	0	NA	1	2	0	0	1	0	45.2712	0
V-1-245	1	75	0	NA	1	4	1	0	3	0	43.6603	0
V-1-246	1	49	0	NA	1	3	1	0	2	1	43.1671	0
V-1-247	1	83	0	NA	2	1	0	0	1	0	43.0027	0
V-1-248	2	78	0	NA	1	4	2	0	3	0	42.4767	0
V-1-249	1	60	0	NA	1	4	3	0	3	1	40.5699	1
V-1-250	1	68	0	NA	2	4	2	0	3	1	41.4247	0
V-1-251	2	41	0	NA	1	4	0	1	4	1	18.7726	1
V-1-252	1	60	0	NA	1	3	0	0	2	1	59.211	0
V-1-253	1	46	0	NA	1	4	2	0	3	0	12	1
V-1-254	1	50	0	NA	1	3	2	0	3	0	26.2356	1
V-1-255	1	66	0	NA	1	4	2	0	3	1	47.4082	0
V-1-256	2	54	0	NA	1	4	2	0	3	0	14.0055	1
V-1-257	1	48	0	NA	1	4	3	0	3	1	48.4274	0
V-1-258	2	68	0	NA	2	4	3	0	3	1	23.2219	1
V-1-259	1	55	0	NA	2	4	3	0	3	1	25.4466	1
V-1-260	1	49	0	NA	1	4	3	1	4	1	32.4164	1
V-1-261	1	52	0	NA	1	2	1	0	2	1	48.9205	0
V-1-262	1	61	0	NA	1	4	2	1	4	1	47.9014	0
V-1-263	1	76	0	NA	1	4	1	0	3	1	30.2137	1
V-1-264	1	63	0	NA	1	3	2	0	3	1	39.189	0
V-1-265	1	58	0	NA	1	4	3	1	4	1	6	1
V-1-266	1	63	0	NA	2	4	3	0	3	1	33.9288	0
V-1-267	1	54	0	NA	2	3	2	0	3	0	32.811	0
V-1-268	2	44	0	NA	1	3	3	0	3	1	32.7781	0
V-1-269	2	59	0	NA	1	4	3	0	3	1	20.3836	1
V-1-270	2	57	0	NA	1	4	0	0	2	1	32.5151	0
V-1-271	1	59	0	NA	2	3	1	0	2	1	31.8904	0
V-1-272	2	50	1	NA	1	3	3	0	3	1	31.6603	0
V-1-273	1	63	0	NA	3	4	2	0	3	1	30.7397	0
V-1-274	1	58	0	NA	2	3	0	0	2	1	30.2795	0
V-1-275	1	62	0	NA	2	2	3	0	3	1	29.3918	0
V-1-276	1	71	0	NA	1	4	0	0	2	1	28.4712	0
V-1-277	1	62	0	NA	3	3	3	0	3	0	25.2493	0
V-1-278	1	56	0	NA	1	4	3	0	3	1	24.1315	0
V-1-279	1	66	0	NA	1	2	0	0	1	1	23.4411	0
V-1-280	1	62	0	NA	1	4	0	0	2	0	20.0877	0
V-1-281	1	57	0	NA	1	3	3	1	4	1	18.0822	0
V-1-282	2	63	0	NA	2	4	0	0	2	1	5	1
V-1-283	2	43	0	NA	2	4	3	0	3	1	26.4	0
V-1-284	1	54	0	NA	3	4	3	0	3	1	25.7753	0
V-1-285	1	67	0	NA	3	4	3	0	3	0	16	1
V-1-286	1	66	0	NA	1	3	1	0	2	1	28.9973	0
V-1-287	2	47	0	NA	1	4	2	0	3	0	36	1
V-1-288	2	26	0	NA	3	4	3	0	3	1	27.1562	0
V-1-289	1	79	0	NA	1	4	1	0	3	1	61.1178	0
V-1-290	2	33	0	NA	2	3	3	0	3	1	26.3342	0
V-1-291	1	61	0	NA	1	4	2	0	3	1	14	1
V-1-292	2	58	0	NA	3	4	2	0	3	0	16.8658	0
V-1-293	2	46	1	NA	1	2	3	0	3	0	39.6164	0
V-1-294	1	52	0	NA	1	3	3	0	3	1	27.189	0
V-1-295	2	61	0	NA	3	3	3	0	3	1	26.3671	0
V-1-296	1	73	0	NA	3	4	0	0	2	0	22	1
V-1-297	1	72	0	NA	2	4	2	0	3	0	42	1
V-1-298	1	72	0	NA	1	4	3	1	4	0	12	1
V-1-299	2	57	0	NA	2	4	2	0	3	0	25.9726	0
V-1-300	2	75	0	NA	1	4	3	1	4	0	8	1
V-1-301	1	75	0	NA	3	4	3	0	3	1	25.6438	0
V-1-302	1	60	0	NA	1	4	2	0	3	1	25.5452	0
V-1-303	1	58	0	NA	1	4	1	0	3	1	57.2712	0
V-1-304	1	84	0	NA	1	4	2	0	3	0	28.0767	0
V-1-305	1	70	0	NA	2	4	3	1	4	1	26.7616	0
V-1-306	2	68	0	NA	2	3	0	0	2	0	40.4712	0
V-1-307	1	66	0	NA	2	4	3	0	3	0	19	1
V-1-308	1	66	0	NA	2	3	0	0	2	0	38.8603	0
V-1-309	2	60	0	NA	1	3	3	0	3	0	68.5808	0
V-1-310	1	66	0	2	2	3	0	0	2	0	14.4329	1
V-1-311	2	59	1	2	3	4	3	1	4	0	6.87123	1
V-1-312	2	64	1	2	3	3	3	0	3	0	5.65479	1
V-1-313	2	43	0	NA	3	4	2	0	3	1	72.1973	0
V-1-314	1	67	0	2	3	4	3	0	3	1	17	1
V-1-315	1	47	0	1	1	4	3	0	3	1	67.6274	0
V-1-316	1	45	0	2	3	4	3	0	3	1	21.1068	1
V-1-317	2	47	0	2	1	4	3	0	3	1	27.4849	0
V-1-318	2	56	0	NA	2	4	3	1	4	1	15.7808	1
V-1-319	1	65	0	NA	2	4	3	1	4	1	15.8137	1
V-1-320	1	56	0	1	3	4	3	0	3	1	11.2767	1
V-1-321	1	44	0	NA	1	4	3	1	4	1	14.0384	1
V-1-322	2	36	0	NA	2	4	3	1	4	1	9.20548	1
V-1-323	1	54	0	NA	2	2	1	0	2	1	40	1
V-1-324	2	35	0	NA	2	4	3	0	3	1	76.011	0
V-1-325	1	42	0	2	2	4	3	0	3	1	7.00274	1
V-1-326	1	44	0	NA	2	4	1	0	3	1	76.4712	0
V-1-327	1	58	0	NA	1	4	3	0	3	1	26.4	1
V-1-328	2	38	0	NA	2	4	2	0	3	1	9	1
V-1-329	1	61	0	2	2	4	3	1	4	1	70.126	0
V-1-330	1	55	0	1	1	4	0	0	2	1	60.3288	0
V-1-331	1	37	0	2	1	3	2	0	3	1	69.337	0
V-1-332	1	49	0	1	1	3	1	0	2	1	53.326	0
V-1-333	1	45	0	2	3	4	2	0	3	1	9	1
V-1-334	1	51	0	NA	2	4	3	0	3	1	25.4137	0
V-1-335	2	59	0	NA	2	4	3	0	3	1	16.5041	1
V-1-336	1	46	0	NA	2	4	2	0	3	1	32	1
V-1-337	1	35	0	NA	1	4	3	0	3	1	72	0
V-1-338	1	63	0	2	3	4	3	0	3	1	10	1
V-1-339	1	61	0	NA	1	4	2	0	3	1	47.7041	0
V-1-340	2	37	0	NA	2	4	3	0	3	1	75.3534	0
V-1-341	1	63	0	NA	1	4	3	1	4	1	16.4384	1
V-1-342	1	48	0	1	1	3	3	1	4	1	7.23288	1
V-1-343	2	60	0	NA	2	4	1	0	3	1	73.0849	0
V-1-344	1	64	1	NA	2	2	3	0	3	1	2.92603	1
V-1-345	2	69	0	NA	1	4	3	0	3	1	22.6192	1
V-1-346	1	79	0	1	1	4	3	0	3	1	16.5699	1
V-1-347	2	45	0	NA	3	4	0	0	2	1	66.4767	0
V-1-348	1	42	0	NA	3	4	3	0	3	0	35.5644	1
V-1-349	2	77	1	2	3	4	3	0	3	0	38.5644	0
V-1-350	1	41	0	1	1	2	1	0	2	0	71.7041	0
V-1-351	1	58	0	1	1	4	2	0	3	0	24.0329	0
V-1-352	1	61	0	1	2	2	2	0	2	0	22.2575	0
V-1-353	1	69	0	NA	1	3	2	0	3	0	58	0
V-1-354	1	57	0	1	2	3	1	0	2	1	47.474	0
V-1-355	2	49	1	2	2	4	3	0	3	1	57.5014	0
V-1-356	2	44	1	2	2	4	3	0	3	1	17.4575	1
V-1-357	2	34	1	2	2	4	3	0	3	1	31.1342	0
V-1-358	1	45	0	2	1	4	2	0	3	1	32.5479	0
V-1-359	1	51	0	2	2	4	0	0	2	1	31.1014	0
V-1-360	2	50	0	2	2	4	3	0	3	1	19.5288	1
V-1-361	1	47	0	1	1	3	2	0	3	1	30.8055	0
V-1-362	1	72	0	2	2	4	3	0	3	1	27.3205	0
V-1-363	2	57	0	2	3	4	3	0	3	1	23.9014	0
V-1-364	1	65	0	NA	2	3	3	0	3	1	23.4082	0
V-1-365	1	56	0	1	1	4	3	0	3	1	22.2904	0
V-1-366	1	64	0	2	2	3	3	0	3	1	24.8548	0
V-1-367	2	48	1	1	1	2	1	0	2	1	32.0877	0
V-1-368	1	71	0	NA	1	2	2	0	2	1	38.5644	1
V-1-369	2	42	0	2	3	4	2	1	4	1	5	1
V-1-370	2	55	0	NA	3	4	2	0	3	1	47.3753	0
V-1-371	1	65	0	NA	1	1	0	0	1	0	71.0795	0
V-1-372	2	70	0	NA	1	4	0	0	2	0	76.537	0
V-1-373	1	75	0	NA	3	4	2	0	3	0	55.211	1
V-1-374	1	54	0	NA	1	4	0	0	2	0	39.6164	1
V-1-375	1	69	0	NA	1	4	1	0	3	0	47.9452	1
V-1-376	1	56	0	NA	1	4	1	0	3	0	14.6301	1
V-1-377	2	68	0	NA	1	4	1	1	4	0	19.8904	1
V-1-378	1	58	0	NA	1	4	3	0	3	0	75.3863	0
V-1-379	1	64	0	NA	1	4	3	0	3	0	23	1
V-1-380	1	43	0	NA	1	4	3	0	3	0	22	1
V-1-381	2	48	0	NA	3	4	2	0	3	0	27	1
V-1-382	2	75	0	NA	1	4	1	0	3	0	15.1233	1
V-1-383	1	86	0	NA	2	4	2	0	3	0	76.2411	0
V-1-384	2	70	0	NA	2	4	2	0	3	0	33.6333	1
V-1-385	1	75	0	NA	3	4	3	0	3	0	73.0192	0
V-1-386	1	59	0	NA	2	4	3	0	3	0	22.126	1
V-1-387	1	64	0	NA	1	3	0	0	2	0	76.4712	0
V-1-388	1	78	0	NA	2	2	1	0	2	0	72.3616	0
V-1-389	1	85	0	NA	2	2	0	0	1	0	77.1945	0
V-1-390	1	45	0	1	1	2	0	0	1	0	68.0877	0
V-1-391	1	75	0	1	1	4	3	0	3	0	12.0329	1
V-1-392	2	69	1	NA	3	4	3	0	3	0	33	1
V-1-393	1	66	0	NA	1	3	2	0	3	0	42	1
V-1-394	1	77	0	NA	1	3	1	0	2	0	37.3973	1
V-1-395	1	68	0	NA	1	4	0	0	2	0	67.3315	0
V-1-396	1	69	0	NA	3	4	3	0	3	0	64.2	1
V-1-397	1	77	0	2	3	2	1	0	2	0	13.6767	1
V-1-398	1	57	0	2	2	4	3	1	4	0	13.7096	1
V-1-399	1	58	0	2	1	3	0	0	2	0	66.5096	0
V-1-400	1	56	0	NA	2	4	3	0	3	0	67.6274	0
V-1-401	1	59	0	1	3	4	3	0	3	0	31	1
V-1-402	1	58	0	NA	3	4	3	0	3	0	27	1
V-1-403	1	50	0	NA	1	2	2	0	2	0	66.1151	0
V-1-404	1	82	0	2	3	4	1	0	3	0	22	1
V-1-405	1	72	0	NA	2	1	0	0	1	0	65.6877	0
V-1-406	2	63	0	1	1	4	1	0	3	0	65.7205	0
V-1-407	1	66	0	NA	1	2	3	0	3	0	24.8	1
V-1-408	2	71	0	2	2	3	1	0	2	0	68.0877	0
V-1-409	2	78	0	1	1	4	1	0	3	0	66.5425	0
V-1-410	2	77	0	1	1	4	0	0	2	0	60.1644	0
V-1-411	1	63	0	2	1	3	3	0	3	0	46.126	1
V-1-412	2	69	0	NA	1	3	1	0	2	0	54.2795	0
V-1-413	1	80	0	NA	2	3	3	0	3	0	20.7123	1
V-1-414	1	60	0	NA	1	3	2	0	3	0	47.4411	0
V-1-415	1	53	0	1	1	4	1	0	3	0	53.0959	0
V-1-416	1	80	0	NA	1	4	1	1	4	0	14.3667	1
V-1-417	1	66	1	2	3	4	3	1	4	0	34.126	1
V-1-418	1	48	0	2	3	3	0	0	2	0	48.1315	0
V-1-419	2	61	0	NA	1	4	1	0	3	0	26.4658	1
V-1-420	1	80	0	NA	2	3	2	0	3	0	26.9589	1
V-1-421	2	56	0	2	3	4	0	0	2	0	27.0137	1
V-1-422	1	74	0	2	1	1	0	0	1	0	44.1205	0
V-1-423	1	57	0	NA	3	2	3	0	3	0	37.9397	0
V-1-424	2	68	0	2	1	4	1	0	3	0	37.9726	0
V-1-425	1	83	0	NA	1	4	2	0	3	0	3.25479	1
V-1-426	1	62	0	NA	3	4	1	0	3	0	36.1973	0
V-1-427	1	55	0	2	3	4	3	0	3	0	4.50411	1
V-1-428	1	66	0	1	1	2	3	0	3	0	24.2219	1
V-1-429	1	61	0	2	2	1	0	0	1	0	20.9096	0
V-1-430	2	54	0	1	1	2	1	0	2	1	31.1342	0
V-1-431	1	42	0	NA	2	2	2	0	2	1	69.9945	0
V-1-432	2	42	1	NA	2	4	3	0	3	1	62	1
V-1-433	1	58	0	1	2	4	3	0	3	1	25.7425	0
V-1-434	2	64	0	NA	2	4	3	0	3	1	27.6493	0
V-1-435	1	51	0	2	1	3	0	0	2	1	20.4493	1
V-1-436	1	65	1	2	2	4	3	0	3	1	30.0822	1
V-1-437	1	46	0	2	2	3	2	0	3	1	9.6	1
V-1-438	1	55	0	2	3	4	2	0	3	1	27.5836	0
V-1-439	2	42	0	NA	2	4	3	0	3	1	37.6438	0
V-1-440	1	65	0	2	2	4	2	0	3	1	4.47123	1
V-1-441	2	47	0	2	1	4	3	0	3	1	7.4	1
V-1-442	1	56	0	2	3	4	3	1	4	1	26.8603	1
V-1-443	1	57	0	1	1	3	2	0	3	1	32.811	1
V-1-444	1	71	0	1	1	4	3	0	3	1	9.0411	1
V-1-445	1	57	0	2	1	4	3	1	4	1	24.8219	0
V-1-446	2	43	0	2	3	4	2	0	3	1	30.8384	0
V-1-447	1	47	0	2	3	2	1	0	2	1	47.0795	0
V-1-448	1	60	0	2	3	3	2	0	3	1	24.7562	0
V-1-449	1	46	0	NA	1	4	3	0	3	1	47.6959	1
V-1-450	1	40	0	2	3	4	3	1	4	1	10	1
V-1-451	1	50	0	NA	2	4	2	1	4	1	26.9589	1
V-1-452	1	29	0	NA	1	1	1	0	1	1	47	1
V-1-453	2	42	1	2	3	4	3	1	4	1	10.9808	1
V-1-454	2	51	0	1	1	4	1	0	3	1	25.0521	0
V-1-455	2	50	0	2	2	4	1	0	3	1	10.3562	1
V-1-456	1	64	0	NA	1	2	0	0	1	1	54	0
V-1-457	2	46	0	NA	3	4	3	0	3	1	30	1
V-1-458	1	76	0	2	2	3	3	0	3	1	28.4712	0
V-1-459	1	54	0	2	1	4	2	0	3	1	54.8712	0
V-1-460	2	58	0	NA	3	4	3	1	4	1	7.26575	1
V-1-461	1	55	0	NA	1	4	3	0	3	1	21.863	1
V-1-462	1	74	0	NA	3	4	3	0	3	1	29	1
V-1-463	2	62	1	2	2	4	3	0	3	1	24	1
V-1-464	1	63	0	2	2	4	3	0	3	1	9.33699	1
V-1-465	2	47	1	NA	2	4	3	0	3	1	51	0
V-1-466	1	64	0	2	3	3	3	0	3	1	24.5918	0
V-1-467	1	61	0	2	3	3	1	0	2	1	44.8767	0
V-1-468	2	43	1	NA	2	4	3	0	3	1	53.0301	0
V-1-469	1	51	0	1	1	1	1	0	1	1	25.5452	0
V-1-470	1	28	1	2	3	4	3	0	3	1	19	1
V-1-471	1	73	0	1	1	4	1	0	3	0	51.9452	0
V-1-472	2	42	0	2	3	4	1	0	3	1	35.474	0
V-1-473	1	64	0	2	2	2	3	1	4	1	25.2493	0
V-1-474	2	63	0	1	1	3	2	0	3	1	49.2493	0
V-1-475	1	57	0	NA	3	4	3	1	4	1	19	1
V-1-476	1	62	0	NA	1	4	3	0	3	1	15.189	1
V-1-477	1	55	0	NA	1	2	2	0	2	1	17.9836	1
V-1-478	1	60	0	NA	1	2	1	0	2	1	72.9205	0
V-1-479	1	52	0	NA	1	4	3	0	3	1	75.1562	0
V-1-480	2	77	0	1	1	4	3	0	3	1	18	1
V-1-481	1	63	0	NA	2	4	0	0	2	1	68.0548	0
V-1-482	1	86	0	NA	2	4	3	0	3	1	30	1
V-1-483	1	62	0	2	2	2	3	0	3	1	61.6767	0
V-1-484	1	69	0	1	1	2	1	0	2	1	5.06301	1
V-1-485	1	43	0	2	3	4	0	0	2	1	67.6603	0
V-1-486	1	73	0	2	3	2	3	0	3	1	70.8493	0
V-1-487	1	68	0	1	1	4	3	0	3	1	70.8822	0
V-1-488	1	69	0	NA	1	4	2	0	3	1	42.8164	1
V-1-489	1	73	0	2	2	4	2	0	3	1	54.1808	0
V-1-490	1	71	0	2	1	4	1	0	3	1	52.3397	0
V-1-491	1	54	0	2	3	3	3	0	3	1	50.0384	0
V-1-492	1	70	0	1	1	3	0	0	2	1	49.7753	0
V-1-493	1	53	0	2	3	4	3	0	3	1	33.0521	1
V-1-494	2	57	0	2	3	4	2	0	3	1	17.1945	1
V-1-495	1	68	0	NA	1	4	3	1	4	1	9.30411	1
V-1-496	1	66	0	NA	3	2	1	0	2	1	55.6603	0
V-1-497	1	58	0	2	3	4	3	0	3	1	8.90959	1
V-1-498	1	71	0	2	1	4	0	0	3	1	41.8192	0
V-1-499	2	49	0	2	3	4	1	0	3	1	8.28493	1
V-1-500	1	56	0	2	2	4	2	0	3	1	5.3589	1
V-1-501	1	70	0	1	1	4	3	0	3	1	17.2932	1
V-1-502	1	78	0	NA	1	2	2	0	2	1	58	0
V-1-503	2	62	1	NA	1	4	3	1	4	1	23.8667	1
V-1-504	1	65	0	2	3	4	3	0	3	1	32.8767	0
V-1-505	2	39	0	2	3	4	3	0	3	1	28.1753	0
V-1-506	2	50	1	2	2	1	0	0	1	1	26.8932	0
V-1-507	1	66	0	2	2	4	3	0	3	1	25.7425	0
V-1-508	2	39	0	2	3	3	2	0	3	1	40.7014	0
V-1-509	1	45	0	NA	1	4	1	1	4	1	28.1425	1
V-1-510	2	40	0	2	2	3	3	1	4	1	5.62192	1
V-1-511	1	58	0	NA	1	2	0	0	1	1	31.6932	1
V-1-512	1	62	0	NA	1	4	0	0	2	1	77.1616	0
V-1-513	1	62	0	NA	1	4	3	0	3	1	20.9425	1
V-1-514	2	56	0	NA	1	4	0	0	2	1	6.93699	1
V-1-515	1	80	0	NA	2	4	3	0	3	1	8.51507	1
V-1-516	1	70	0	NA	2	4	3	1	4	1	22.126	1
V-1-517	1	46	0	1	1	2	2	0	2	1	64.8329	0
V-1-518	2	69	0	NA	1	4	0	0	2	1	35.8685	1
V-1-519	1	66	0	1	1	4	3	0	3	1	21.863	1
V-1-520	2	70	0	1	1	3	3	0	3	1	66.0493	0
V-1-521	1	56	0	1	2	3	2	0	3	1	49.9397	0
V-1-522	1	63	0	NA	1	4	3	1	4	1	48.9863	0
V-1-523	1	68	0	NA	1	3	1	0	2	1	47.8356	0
V-1-524	1	69	0	2	1	4	3	0	3	1	44.7123	0
V-1-525	1	62	0	1	1	4	2	0	3	1	42.8301	1
V-1-526	1	71	0	2	2	4	3	0	3	1	58.3534	1
V-1-527	2	56	0	2	3	4	2	0	3	1	43.6384	1
V-1-528	2	42	1	2	2	4	3	1	4	1	14.5644	1
V-1-529	2	58	0	2	3	4	2	1	4	1	26.1333	1
V-1-530	1	55	0	2	2	4	3	0	3	1	18.6082	1
V-1-531	1	34	0	NA	1	4	1	0	3	1	75.6493	0
V-1-532	1	53	0	NA	1	4	1	0	3	1	13.6438	1
V-1-533	1	62	0	NA	1	4	1	1	4	1	2.26849	1
V-1-534	1	54	0	NA	1	4	3	0	3	1	52.7014	0
V-1-535	1	67	0	1	1	3	0	0	2	1	52.4712	0
V-1-536	1	59	0	1	1	4	2	0	3	1	51.3534	0
V-1-537	2	60	0	1	1	4	0	0	2	1	49.0849	0
V-1-538	1	68	0	NA	2	4	3	0	3	1	12.5333	1
V-1-539	1	62	0	1	2	3	2	0	3	1	48.4274	0
V-1-540	2	49	0	2	2	3	3	0	3	1	44.3836	0
V-1-541	2	40	0	2	2	4	2	1	4	1	24.1096	1
V-1-542	1	71	0	NA	2	4	1	0	3	1	35.737	0
V-1-543	1	70	0	NA	1	3	0	0	2	1	34.3233	0
V-1-544	1	59	0	2	1	4	3	0	3	1	34.5534	0
V-1-545	2	77	0	2	2	4	2	0	3	1	22.126	1
V-1-546	1	78	0	1	1	4	2	0	3	1	22.0932	1
V-1-547	2	60	1	2	3	4	3	0	3	1	33.863	0
V-1-548	2	70	0	2	2	4	3	1	4	1	12.0329	1
V-1-549	2	76	0	1	1	4	2	0	3	1	32.6466	0
V-1-550	1	63	0	1	2	4	2	0	3	1	28.1753	0
V-1-551	1	53	0	2	2	4	3	0	3	1	3.58356	1
V-1-552	2	73	0	1	1	3	0	0	2	1	28.9973	0
V-1-553	1	44	0	NA	1	3	1	0	2	1	31.6932	0
V-1-554	2	39	0	1	1	3	0	0	2	1	32.3507	0
V-1-555	1	32	0	2	3	4	2	0	3	1	28.2082	0
V-1-556	2	56	0	2	3	4	3	0	3	1	8.49041	1
V-1-557	2	59	0	2	2	4	2	0	3	1	30.9041	0
V-1-558	2	60	0	1	1	3	2	0	3	1	27.4521	0
V-1-559	2	86	0	2	2	4	3	0	3	1	12.6904	1
V-1-560	1	41	0	NA	1	4	3	0	3	1	10.8603	1
V-1-561	2	72	0	2	3	4	3	0	3	1	25.8411	0
V-1-562	1	68	0	1	1	4	1	0	3	1	25.4137	0
V-1-563	2	65	0	1	1	4	0	0	3	1	24.7233	0
V-1-564	2	56	0	2	3	3	3	0	3	1	22.9479	0
V-1-565	1	79	0	1	1	4	0	0	2	1	22.2904	0
V-1-566	2	46	0	2	2	4	2	0	3	1	31.989	0
V-1-567	1	59	0	2	1	4	1	0	3	1	35.6055	0
V-1-568	1	60	0	NA	2	4	3	0	3	1	38.0055	0
V-1-569	2	47	0	2	2	4	0	0	2	1	32.2192	0
V-1-570	2	37	0	2	2	4	3	0	3	1	25.6767	0
V-1-571	2	56	0	1	1	4	3	0	3	1	13.2493	1
V-1-572	1	79	0	1	1	3	1	0	2	1	49.9726	0
V-1-573	2	72	0	NA	1	4	3	0	3	1	29	1
V-1-574	1	54	0	NA	3	4	3	0	3	1	32.3667	1
V-1-575	1	62	0	NA	3	3	3	0	3	1	4.2411	1
V-1-576	2	55	0	NA	1	4	3	0	3	1	51.7151	0
V-1-577	2	56	0	NA	3	3	0	0	2	1	77.3918	0
V-1-578	1	74	0	1	1	2	1	0	2	1	65.4247	0
V-1-579	1	57	0	2	2	4	1	0	3	1	60.4603	0
V-1-580	1	68	0	1	1	2	3	0	3	1	66.4767	0
V-1-581	1	59	0	2	2	4	1	0	3	1	60.3616	0
V-1-582	1	77	0	NA	1	3	0	0	2	1	59.7041	0
V-1-583	1	63	0	NA	1	4	3	0	3	1	55.3644	0
V-1-584	2	54	0	NA	1	1	0	0	1	1	53.6219	0
V-1-585	1	72	0	2	2	3	2	0	3	1	50.3342	0
V-1-586	1	74	0	1	1	3	2	0	3	1	49.4137	0
V-1-587	1	71	0	NA	2	3	2	0	3	1	38.8603	0
V-1-588	1	74	0	1	1	2	0	0	1	1	32.0548	0
V-1-589	1	59	0	2	3	4	0	0	2	1	29.5562	0
V-1-590	1	66	0	2	1	3	0	0	2	1	28.6356	0
V-1-591	2	46	0	2	2	4	0	0	2	1	32.9096	0
V-1-592	1	52	0	NA	2	4	2	0	3	1	16.0082	1
V-1-593	1	60	0	NA	1	4	3	1	4	1	19	1
V-1-594	1	72	0	NA	3	4	3	0	3	1	30.0274	1
V-1-595	2	52	0	2	2	4	0	0	2	1	74.0384	0
V-1-596	1	42	0	NA	1	2	1	0	2	1	56.3616	1
V-1-597	1	61	0	1	1	3	1	0	2	1	29.6877	0
V-1-598	1	58	0	NA	1	4	3	0	3	1	10	1
V-1-599	1	70	0	NA	1	4	0	0	2	1	70.7836	0
V-1-600	1	60	0	NA	1	4	3	0	3	1	24	1
V-1-601	1	69	1	NA	2	4	3	0	3	1	24.6247	0
V-1-602	2	45	1	2	3	4	3	0	3	1	40.7014	0
V-1-603	1	56	0	NA	2	4	3	0	3	0	22	1
V-1-604	2	44	1	NA	1	4	2	0	3	0	76.8986	0
V-1-605	1	54	0	NA	1	2	2	0	2	0	64.1753	1
V-1-606	2	68	0	NA	1	4	1	0	3	0	1.13333	1
V-1-607	2	59	0	NA	1	4	2	0	3	0	74.2685	0
V-1-608	1	69	0	NA	1	4	2	0	3	0	73.5781	0
V-1-609	1	60	0	NA	1	4	1	0	3	0	9.89589	1
V-1-610	1	74	0	NA	3	4	1	0	3	0	71.9342	0
V-1-611	1	66	0	NA	3	4	3	0	3	0	71.7699	0
V-1-612	1	53	0	NA	1	4	2	0	3	0	5.42466	1
V-1-613	1	54	0	NA	2	4	3	0	3	0	7.7589	1
V-1-614	2	41	0	NA	3	4	1	0	3	0	76.2411	0
V-1-615	1	46	0	NA	2	4	2	0	3	0	42.3288	1
V-1-616	2	56	0	NA	2	4	3	0	3	0	28	1
V-1-617	1	69	0	NA	2	4	3	0	3	0	23.2767	1
V-1-618	1	80	0	NA	1	4	0	0	2	0	22.9479	1
V-1-619	1	77	0	NA	1	4	3	0	3	0	18.0822	1
V-1-620	1	55	0	NA	2	4	0	0	2	0	71.9671	0
V-1-621	2	59	0	NA	1	4	3	0	3	0	39	1
V-1-622	2	62	0	NA	1	4	2	0	3	0	27	1
V-1-623	2	26	0	NA	2	2	3	0	3	0	15	1
V-1-624	1	57	0	NA	1	4	0	0	2	0	70.8164	0
V-1-625	2	62	0	1	2	3	2	0	3	0	67.4548	1
V-1-626	2	66	0	1	1	2	1	0	2	0	70.1918	0
V-1-627	1	78	0	1	1	3	1	0	2	0	23.8356	1
V-1-628	1	63	0	NA	1	3	3	0	3	0	17.7863	1
V-1-629	2	79	0	2	1	4	3	1	4	0	69.9945	0
V-1-630	1	48	0	NA	1	3	1	0	2	0	69.9288	0
V-1-631	1	71	0	NA	1	4	3	0	3	0	23.7667	1
V-1-632	2	66	0	2	3	4	2	0	3	0	3.15616	1
V-1-633	1	80	0	NA	3	2	0	0	1	0	68.9753	0
V-1-634	1	72	0	1	1	4	2	0	3	0	33.2712	1
V-1-635	2	52	0	2	3	4	3	0	3	0	52.8767	1
V-1-636	1	65	0	NA	1	2	0	0	1	0	68.4822	0
V-1-637	2	64	0	2	3	4	2	0	3	0	68.3507	0
V-1-638	2	41	0	2	3	4	3	0	3	0	65.7863	0
V-1-639	1	61	0	NA	1	4	1	0	3	0	65.5562	0
V-1-640	1	60	0	NA	1	4	2	0	3	0	65.2932	0
V-1-641	1	59	0	1	1	2	3	0	3	0	22.9151	1
V-1-642	1	69	0	2	2	2	0	0	1	0	3.35342	1
V-1-643	2	51	1	2	3	4	3	0	3	0	64.7342	0
V-1-644	1	69	0	2	2	4	3	0	3	0	26.7945	1
V-1-645	1	64	0	2	3	4	0	0	3	0	61.6767	0
V-1-646	2	43	0	2	3	4	3	0	3	0	18.1808	1
V-1-647	2	67	0	2	3	3	3	0	3	0	60.4274	0
V-1-648	1	54	0	2	2	4	3	0	3	0	43.8027	1
V-1-649	1	73	0	2	2	4	3	0	3	0	34	1
V-1-650	1	75	1	2	3	4	3	0	3	0	22.9479	1
V-1-651	2	60	0	NA	1	2	0	0	1	0	41	1
V-1-652	1	81	0	2	2	4	3	1	4	0	29	1
V-1-653	1	73	0	2	2	4	3	0	3	0	25.3808	1
V-1-654	1	59	1	2	3	2	3	0	3	0	13.1178	1
V-1-655	2	65	1	2	3	4	3	0	3	0	16.9315	1
V-1-656	1	52	0	NA	1	4	3	0	3	0	25	1
V-1-657	1	67	0	2	3	4	3	0	3	0	24.4274	1
V-1-658	1	60	0	NA	1	3	0	0	2	0	67.8575	0
V-1-659	1	39	0	NA	2	4	3	1	4	0	23	1
V-1-660	1	54	0	NA	1	4	3	1	4	0	42.4767	1
V-1-661	1	69	0	NA	1	4	3	0	3	0	14.4986	1
V-1-662	1	64	0	NA	2	4	1	0	3	0	15.5836	1
V-1-663	1	73	0	1	1	4	2	0	3	0	70.6849	0
V-1-664	1	63	0	2	1	4	2	0	3	0	15.3863	1
V-1-665	1	67	0	2	1	4	1	0	3	0	24	1
V-1-666	1	68	0	NA	1	4	3	0	3	0	69.7973	0
V-1-667	2	37	0	NA	1	3	3	1	4	0	7.72603	1
V-1-668	1	68	0	NA	1	4	3	0	3	0	15.3333	1
V-1-669	1	54	0	NA	1	4	2	0	3	0	68.4822	0
V-1-670	1	52	0	2	3	4	3	0	3	0	16	1
V-1-671	2	57	0	1	2	4	1	0	3	0	65.1288	0
V-1-672	1	80	0	NA	1	2	1	0	2	0	3.97808	1
V-1-673	1	61	0	NA	1	4	0	0	2	0	58.8493	0
V-1-674	1	71	0	NA	3	4	3	0	3	0	35.5068	1
V-1-675	1	51	0	2	1	4	1	0	3	0	53.5562	0
V-1-676	1	58	0	NA	1	3	2	0	3	0	53.2603	0
V-1-677	2	29	1	2	3	4	3	1	4	0	11.211	1
V-1-678	1	68	0	NA	2	4	3	1	4	0	4.60274	1
V-1-679	2	72	0	1	1	4	1	0	3	0	57.6658	0
V-1-680	1	73	0	NA	1	4	2	1	4	0	57.4027	0
V-1-681	1	70	0	NA	2	4	1	0	3	0	57.1068	0
V-1-682	1	58	0	2	1	4	2	0	3	0	17.9178	1
V-1-683	1	72	0	NA	3	3	1	0	2	0	56.6795	0
V-1-684	1	64	0	NA	2	4	2	0	3	0	53.6795	1
V-1-685	2	41	1	2	2	4	3	0	3	0	32.1534	1
V-1-686	1	58	0	NA	2	4	2	0	3	0	39.989	1
V-1-687	1	74	0	NA	1	4	1	0	3	0	55.8247	0
V-1-688	2	65	0	NA	1	4	3	0	3	0	11	1
V-1-689	1	75	0	2	3	4	3	0	3	0	39.463	1
V-1-690	2	65	0	NA	1	4	1	1	4	0	51.3781	1
V-1-691	1	42	0	NA	2	1	0	0	1	0	54.2795	0
V-1-692	1	70	0	1	1	3	1	0	2	0	24	1
V-1-693	2	77	0	2	3	3	3	0	3	0	53.9836	0
V-1-694	2	49	0	2	3	4	3	0	3	0	53.8521	0
V-1-695	1	76	0	2	2	4	3	0	3	0	2.30137	1
V-1-696	1	70	0	1	1	3	2	0	3	0	37.6548	1
V-1-697	1	56	0	1	1	3	1	0	2	0	53.3918	0
V-1-698	1	66	0	1	1	4	0	0	2	0	51.5836	0
V-1-699	1	61	0	2	3	4	3	0	3	0	23.9671	1
V-1-700	1	57	0	NA	3	4	3	0	3	0	10	1
V-1-701	1	61	0	2	1	3	2	0	3	0	50.8603	0
V-1-702	1	64	1	NA	3	4	3	0	3	0	8.38356	1
V-1-703	1	75	0	2	1	4	3	0	3	0	5.4	1
V-1-704	1	45	0	2	1	3	2	0	3	0	50.4658	0
V-1-705	1	62	0	2	3	4	2	0	3	0	20.4986	1
V-1-706	1	48	0	2	3	4	3	0	3	0	34.2027	1
V-1-707	1	65	0	NA	3	4	1	0	3	0	49.5452	0
V-1-708	1	72	0	2	3	4	3	0	3	0	19.0356	1
V-1-709	1	65	0	NA	1	4	0	0	2	0	49.5123	0
V-1-710	1	66	0	NA	3	4	3	1	4	0	19	1
V-1-711	1	61	0	1	1	3	1	0	2	0	49.2164	0
V-1-712	2	58	0	2	3	4	3	0	3	0	48.8219	0
V-1-713	1	55	0	NA	1	4	3	1	4	0	4.14247	1
V-1-714	1	67	0	NA	1	2	1	0	2	0	48.0986	0
V-1-715	1	64	0	NA	1	3	3	0	3	0	23	1
V-1-716	1	44	1	2	3	4	3	1	4	0	47.9014	0
V-1-717	2	71	0	2	3	4	3	0	3	0	47.8685	0
V-1-718	1	48	1	2	3	4	3	0	3	0	47.4082	0
V-1-719	1	33	0	2	1	4	0	0	2	0	35.9671	0
V-1-720	1	55	0	NA	2	4	2	0	3	0	51.5178	0
V-1-721	1	48	0	2	2	4	1	0	3	0	28.0219	1
V-1-722	1	48	0	1	2	3	3	0	3	0	43.7589	0
V-1-723	1	69	0	1	1	2	0	0	1	0	43.7918	0
V-1-724	1	62	0	1	1	2	1	0	2	0	43.5616	0
V-1-725	2	70	0	2	2	3	1	0	2	0	43.5288	0
V-1-726	1	71	0	NA	2	4	3	0	3	0	6	1
V-1-727	2	63	0	NA	2	4	3	0	3	0	43.2986	0
V-1-728	2	67	0	NA	1	3	0	0	2	0	43.2986	0
V-1-729	1	63	0	NA	2	4	3	1	4	0	5.58904	1
V-1-730	1	64	0	2	2	3	3	0	3	0	42.5096	0
V-1-731	1	62	0	NA	1	3	3	0	3	0	30.3452	1
V-1-732	1	84	0	NA	3	4	3	0	3	0	15.3863	1
V-1-733	1	59	0	1	1	4	0	0	3	0	13.2822	1
V-1-734	1	59	0	NA	1	3	2	0	3	0	4.40548	1
V-1-735	2	37	0	NA	3	4	3	1	4	0	8.38356	1
V-1-736	1	73	0	NA	1	4	2	0	3	0	44.0137	1
V-1-737	1	70	0	NA	1	4	3	0	3	0	1.15068	1
V-1-738	1	50	1	2	3	4	3	0	3	0	22.7667	1
V-1-739	2	68	0	2	3	4	0	0	2	0	20.4493	1
V-1-740	1	49	0	2	3	4	0	0	2	0	45.2055	0
V-1-741	1	76	0	NA	3	3	2	0	3	0	45.9616	0
V-1-742	1	55	0	NA	1	3	2	0	3	0	0.558904	1
V-1-743	1	78	0	1	1	2	3	0	3	0	21.9616	1
V-1-744	1	72	0	1	1	2	0	0	1	0	45.6986	0
V-1-745	2	58	1	2	3	2	3	0	3	0	45.1726	0
V-1-746	1	58	0	NA	1	2	1	0	2	0	45.3699	0
V-1-747	1	62	0	2	1	3	3	0	3	0	4.01096	1
V-1-748	1	66	0	NA	1	1	2	0	2	0	21.9667	1
V-1-749	2	69	0	NA	1	4	0	0	2	0	43.7589	0
V-1-750	1	71	0	NA	1	3	2	0	3	0	45.6986	0
V-1-751	1	65	0	2	2	4	3	0	3	0	33.8301	0
V-1-752	2	62	0	2	3	4	2	0	3	0	32.2849	0
V-1-753	1	71	0	1	1	4	1	0	3	0	32.0877	0
V-1-754	1	70	1	2	2	4	3	0	3	0	27.7068	1
V-1-755	1	54	0	1	1	2	2	0	2	0	30.4438	0
V-1-756	1	78	0	NA	1	4	2	1	4	0	4.63562	1
V-1-757	2	64	0	2	2	4	1	1	4	0	5.7863	1
V-1-758	1	73	0	2	2	4	0	0	2	0	35.2767	0
V-1-759	2	52	0	2	2	4	3	0	3	0	34.7507	0
V-1-760	1	63	0	1	1	4	3	0	3	0	8.54795	1
V-1-761	2	68	0	2	3	4	3	0	3	0	18.7178	1
V-1-762	1	53	0	2	3	4	3	0	3	0	34.4219	0
V-1-763	1	48	0	NA	1	4	2	0	3	0	21.9945	1
V-1-764	1	40	0	1	1	4	2	0	3	0	20.4822	1
V-1-765	1	65	0	2	2	4	1	0	3	0	28.1425	0
V-1-766	1	61	0	2	3	4	3	0	3	0	3.25479	1
V-1-767	1	66	0	2	3	4	3	0	3	0	25.1753	1
V-1-768	2	60	0	2	2	4	3	1	4	0	27.7808	0
V-1-769	1	58	0	2	2	4	2	0	3	0	28.3397	0
V-1-770	1	67	0	2	2	3	3	0	3	0	9.54247	1
V-1-771	2	69	0	2	2	3	0	0	2	0	33.3041	0
V-1-772	1	65	0	2	3	4	0	0	2	0	16.3726	1
V-1-773	2	75	0	2	1	4	3	0	3	0	5.75342	1
V-1-774	1	81	0	1	1	4	3	0	3	0	2	1
V-1-775	1	66	0	NA	1	4	1	0	3	0	29.0301	0
V-1-776	2	38	0	NA	1	1	0	0	1	0	31.2658	0
V-1-777	1	41	0	NA	1	4	2	1	4	0	30.8384	0
V-1-778	1	67	0	2	2	4	1	0	3	0	14	1
V-1-779	1	72	0	1	2	4	3	0	3	0	16.8	1
V-1-780	1	76	0	2	2	3	1	0	2	0	2.76164	1
V-1-781	2	45	0	2	3	4	3	0	3	0	13.3151	1
V-1-782	1	61	0	1	1	4	0	0	2	0	27.2548	0
V-1-783	1	47	0	1	3	4	0	0	2	0	11.5397	1
V-1-784	1	55	0	2	2	4	3	0	3	0	27.1233	0
V-1-785	1	75	0	2	1	2	0	0	1	0	27.3534	0
V-1-786	1	60	0	2	2	1	0	0	1	0	25.4466	0
V-1-787	1	49	0	2	3	4	3	1	4	0	24.8548	0
V-1-788	1	72	0	1	1	3	1	1	4	0	12.6904	1
V-1-789	1	52	0	NA	2	4	3	0	3	0	15.4849	1
V-1-790	2	59	0	1	1	4	2	0	3	0	24.1644	0
V-1-791	1	60	0	1	1	4	1	0	3	0	22.4548	0
V-1-792	2	65	0	2	2	3	3	0	3	0	13.611	1
V-1-793	1	48	0	1	1	2	0	0	1	0	49	0
V-1-794	1	65	0	NA	1	3	2	0	3	0	46	0
V-1-795	2	42	1	NA	3	3	3	0	3	0	54	0
V-1-796	1	53	0	1	1	2	1	0	2	0	22	1
V-1-797	2	62	0	1	1	4	1	0	3	1	6	0
