# Supplementary material for: Prognostic significance of frequent CLDN18-ARHGAP26/6 fusion in gastric signet-ring cell cancer
Source: Nat Commun. 2018 Jun 30;9:2447. doi: 10.1038/s41467-018-04907-0 (PMC6026495; doi:10.1038/s41467-018-04907-0)
Supplement: Supplementary file 10 — Supplementary Data 7 [file 41467_2018_4907_MOESM10_ESM.xlsx]

## Sheet: supplementary data 7
Supplementary data 7: DAVID prediction of all altered gene in non-hypo mutation group
Annotation Cluster 1	Enrichment Score: 8.20
Category	Term	Count	Fold Enrichment	PValue	Benjamini	FDR(%)
SP_PIR_KEYWORDS	cell adhesion	61	2.53456	5.22172e-11	9.76462e-09	7.64113e-08
GOTERM_BP_FAT	GO:0007155~cell adhesion	83	1.95853	4.2271e-09	1.31885e-05	7.64487e-06
GOTERM_BP_FAT	GO:0022610~biological adhesion	83	1.95573	4.47785e-09	6.98542e-06	8.09836e-06
GOTERM_BP_FAT	GO:0016337~cell-cell adhesion	39	2.33402	1.6231e-06	0.0016866	0.0029354
Annotation Cluster 2	Enrichment Score: 8.03
Category	Term	Count	Fold Enrichment	PValue	Benjamini	FDR(%)
UP_SEQ_FEATURE	domain:Fibronectin type-III 1	31	4.13052	4.62709e-11	9.10148e-08	8.5833e-08
UP_SEQ_FEATURE	domain:Fibronectin type-III 2	30	4.02803	1.90393e-10	2.49668e-07	3.53181e-07
INTERPRO	IPR003961:Fibronectin, type III	38	3.27611	2.51908e-10	3.65771e-07	4.16908e-07
INTERPRO	IPR003962:Fibronectin, type III subdomain	15	7.2267	3.97358e-09	1.44241e-06	6.57627e-06
INTERPRO	IPR008957:Fibronectin, type III-like fold	33	2.93781	6.89187e-08	1.66782e-05	0.00011406
SMART	SM00060:FN3	38	2.63159	7.29101e-08	2.2529e-05	9.78689e-05
UP_SEQ_FEATURE	domain:Fibronectin type-III 3	20	4.20597	1.64744e-07	9.25818e-05	0.000305601
UP_SEQ_FEATURE	domain:Fibronectin type-III 4	15	4.22293	8.18241e-06	0.00292206	0.0151774
Annotation Cluster 3	Enrichment Score: 5.55
Category	Term	Count	Fold Enrichment	PValue	Benjamini	FDR(%)
GOTERM_CC_FAT	GO:0044459~plasma membrane part	193	1.48712	2.24419e-09	9.94176e-07	3.17669e-06
GOTERM_CC_FAT	GO:0031226~intrinsic to plasma membrane	104	1.45298	7.51318e-05	0.00474366	0.106298
GOTERM_CC_FAT	GO:0005887~integral to plasma membrane	101	1.44314	0.000129253	0.00713228	0.182804
Annotation Cluster 4	Enrichment Score: 5.38
Category	Term	Count	Fold Enrichment	PValue	Benjamini	FDR(%)
INTERPRO	IPR013098:Immunoglobulin I-set	31	3.67968	8.04897e-10	5.84355e-07	1.3321e-06
UP_SEQ_FEATURE	domain:Ig-like C2-type 3	28	4.00602	9.67766e-10	7.61438e-07	1.79522e-06
INTERPRO	IPR003598:Immunoglobulin subtype 2	38	3.03639	2.316e-09	1.12094e-06	3.83298e-06
INTERPRO	IPR013151:Immunoglobulin	35	2.83821	6.20856e-08	1.80295e-05	0.000102752
UP_SEQ_FEATURE	domain:Ig-like C2-type 1	31	2.84789	4.0535e-07	0.000199311	0.000751927
UP_SEQ_FEATURE	domain:Ig-like C2-type 2	31	2.83298	4.55064e-07	0.000198894	0.000844145
SMART	SM00408:IGc2	38	2.43904	5.4255e-07	8.38205e-05	0.000728276
UP_SEQ_FEATURE	domain:Ig-like C2-type 4	18	4.13403	1.03605e-06	0.000407501	0.00192188
INTERPRO	IPR003599:Immunoglobulin subtype	41	2.03516	2.57537e-05	0.00466345	0.0426138
UP_SEQ_FEATURE	domain:Ig-like C2-type 6	11	5.18926	3.05169e-05	0.00995474	0.0565941
SP_PIR_KEYWORDS	Immunoglobulin domain	50	1.86534	3.32156e-05	0.00143238	0.0485946
UP_SEQ_FEATURE	domain:Ig-like C2-type 5	13	4.12568	5.17047e-05	0.0134692	0.0958693
INTERPRO	IPR007110:Immunoglobulin-like	51	1.66748	0.000410174	0.0447887	0.676678
SMART	SM00409:IG	41	1.63478	0.00200749	0.143786	2.66136
INTERPRO	IPR013783:Immunoglobulin-like fold	52	1.5403	0.00210303	0.129725	3.42417
Annotation Cluster 5	Enrichment Score: 4.01
Category	Term	Count	Fold Enrichment	PValue	Benjamini	FDR(%)
GOTERM_CC_FAT	GO:0005578~proteinaceous extracellular matrix	42	2.22794	2.01591e-06	0.000297639	0.00285352
GOTERM_CC_FAT	GO:0031012~extracellular matrix	43	2.1157	5.67565e-06	0.000502738	0.00803369
SP_PIR_KEYWORDS	extracellular matrix	32	2.32819	1.90347e-05	0.00106729	0.0278505
Annotation Cluster 6	Enrichment Score: 3.86
Category	Term	Count	Fold Enrichment	PValue	Benjamini	FDR(%)
SP_PIR_KEYWORDS	glycoprotein	329	1.33598	1.99718e-09	2.80104e-07	2.92254e-06
UP_SEQ_FEATURE	glycosylation site:N-linked (GlcNAc...)	317	1.34008	3.37017e-09	2.20971e-06	6.25171e-06
SP_PIR_KEYWORDS	signal	237	1.27865	2.44828e-05	0.00114393	0.0358205
UP_SEQ_FEATURE	signal peptide	237	1.27286	3.35265e-05	0.0100945	0.0621737
Annotation Cluster 7	Enrichment Score: 3.63
Category	Term	Count	Fold Enrichment	PValue	Benjamini	FDR(%)
GOTERM_CC_FAT	GO:0030054~cell junction	58	1.90065	3.24113e-06	0.000358891	0.00458778
SP_PIR_KEYWORDS	cell junction	44	1.93359	4.58668e-05	0.00160695	0.0670976
GOTERM_CC_FAT	GO:0045202~synapse	41	1.96047	5.68926e-05	0.00419188	0.0805025
GOTERM_CC_FAT	GO:0044456~synapse part	30	2.07009	0.000272473	0.013324	0.385
GOTERM_CC_FAT	GO:0045211~postsynaptic membrane	20	2.51478	0.00034235	0.0150542	0.483513
Annotation Cluster 8	Enrichment Score: 3.41
Category	Term	Count	Fold Enrichment	PValue	Benjamini	FDR(%)
UP_SEQ_FEATURE	domain:Ig-like C2-type 4	18	4.13403	1.03605e-06	0.000407501	0.00192188
UP_SEQ_FEATURE	domain:Ig-like C2-type 6	11	5.18926	3.05169e-05	0.00995474	0.0565941
UP_SEQ_FEATURE	domain:Ig-like C2-type 5	13	4.12568	5.17047e-05	0.0134692	0.0958693
UP_SEQ_FEATURE	domain:Ig-like C2-type 7	8	6.3472	0.000157431	0.0338247	0.291632
UP_SEQ_FEATURE	domain:Ig-like C2-type 9	5	8.7274	0.00169681	0.15382	3.10117
Annotation Cluster 9	Enrichment Score: 3.29
Category	Term	Count	Fold Enrichment	PValue	Benjamini	FDR(%)
UP_SEQ_FEATURE	domain:Fibronectin type-III 3	20	4.20597	1.64744e-07	9.25818e-05	0.000305601
UP_SEQ_FEATURE	domain:Fibronectin type-III 4	15	4.22293	8.18241e-06	0.00292206	0.0151774
UP_SEQ_FEATURE	domain:Fibronectin type-III 8	7	5.09098	0.00191448	0.167958	3.49234
UP_SEQ_FEATURE	domain:Fibronectin type-III 7	7	5.09098	0.00191448	0.167958	3.49234
Annotation Cluster 10	Enrichment Score: 3.19
Category	Term	Count	Fold Enrichment	PValue	Benjamini	FDR(%)
GOTERM_BP_FAT	GO:0032989~cellular component morphogenesis	45	1.87228	7.09642e-05	0.0538499	0.128264
GOTERM_BP_FAT	GO:0000902~cell morphogenesis	41	1.90232	0.000110775	0.0481777	0.200152
GOTERM_BP_FAT	GO:0048667~cell morphogenesis involved in neuron differentiation	28	2.2129	0.000153108	0.0579686	0.27654
GOTERM_BP_FAT	GO:0000904~cell morphogenesis involved in differentiation	31	2.09856	0.000165826	0.0558698	0.299478
GOTERM_BP_FAT	GO:0048666~neuron development	39	1.90027	0.00017331	0.0526413	0.312975
GOTERM_BP_FAT	GO:0030182~neuron differentiation	47	1.77245	0.000176854	0.0489291	0.319364
GOTERM_BP_FAT	GO:0048812~neuron projection morphogenesis	28	2.17134	0.00020997	0.0531342	0.379058
GOTERM_BP_FAT	GO:0031175~neuron projection development	31	2.00019	0.000385402	0.077049	0.694724
GOTERM_BP_FAT	GO:0048858~cell projection morphogenesis	30	2.02258	0.000403446	0.0713833	0.727139
GOTERM_BP_FAT	GO:0007409~axonogenesis	25	2.1396	0.000612201	0.0911113	1.10142
GOTERM_BP_FAT	GO:0032990~cell part morphogenesis	30	1.93567	0.000830791	0.116163	1.4919
P values were esitmated by modified Fisher's exact test (EASE score) according to the DAVID online tool
